# Supplementary material for: Mitapivat reprograms the RBC metabolome and improves anemia in a mouse model of hereditary spherocytosis
Source: JCI Insight. 2023 Oct 23;8(20):e172656. doi: 10.1172/jci.insight.172656 (PMC10619498; doi:10.1172/jci.insight.172656)
Supplement: Supporting data values [file jciinsight-8-172656-s273.xlsx]

## Sheet: Fig 1a
PKLR densitometry
whole RBC WT	F1	F2	whole RBC B42	F1	F2
1	0.6	0.4	2.4	1.8	2
1.2	0.99	0.7	2.6	2	1.2
0.8	0.8	0.6	3	1.7	1.8
0.92	0.7	0.52	2.25	1.9	1.76
PKM2 densitometry
whole RBC WT	F1	F2	whole RBC B42	F1	F2
0.02	0.03	0	3	3.4	0
0.05	0.02	0	3.2	3.2	0
0.04	0.06	0	3.5	3	0
0.09	0.028	0	2.8	3.6	0

## Sheet: Fig 1b and c
Metabolomic data
Compound	wt_1	wt_2	wt_3	wt_4	wt_5	wt_6	EPB4.2-/- vehicle 1	EPB4.2-/- vehicle 2	EPB4.2-/- vehicle 3	EPB4.2-/- vehicle 4
Label	0	0	0	0	0	0	1	1	1	1
S-ribosyl-L-homocysteine-nega	149654	74296	62246.8	4.532.336	4.428.534	187408	198151	174424	345814	199834
adenosine	133643	125080	54351.5	52400.8	12161.8	72254.5	167332	135703	398478	122252
inosine	7669746	7414054	2129736	1221798	346110	7907470	11400000	11400000	17600000	3363867
Diiodothyronine	15270.6	11590.2	1.826.236	1.674.262	1.959.771	12350.6	1.661.365	3.040.131	11726.3	4.648.087
1-Methyladenosine	13351.8	15917.9	2.070.291	0	0	18381.1	4.954.777	12556.6	25748.1	1.595.213
guanosine	20684.4	15743.2	13649.9	7.752.712	12935.9	6.374.729	10673.3	12016.2	27785.3	5.798.791
xanthosine	661008	499650	196687	43566.8	25738.7	390104	516041	293722	789572	359294
D-sedoheptulose-1/7-phosphate	3.661.247	5.463.666	2100.86	11561.4	42845.6	2679.26	15165.8	3.120.337	1.354.684	6515.76
7-methylguanosine	7.303.475	3.710.136	4.019.445	1.506.794	0	18601.5	11595	2.802.224	17175.3	4.882.996
N-acetyl-glucosamine-1/6-phosphate	34543.9	31006.1	6.944.487	39333.8	6.358.769	37346.4	51849.5	4.278.211	53783.1	17960.8
N-acetyl-glucosamine	34543.9	31006.1	6.944.487	39333.8	6.358.769	37346.4	51849.5	4.278.211	53783.1	17960.8
dCMP	24795.9	27131.4	18502.6	1.553.523	1.283.166	36286.9	47499.9	22052	53210.2	50998.8
glutathione	25051.5	35969.3	7.681.642	8.964.175	1.095.208	20133.5	185337	59046.7	69265.2	174522
dUMP	15312.2	17341.2	15545.2	7.533.959	11438.4	18046.1	39019.6	33684	27466.1	37510
Geranyl-PP	22006.8	21356.7	14864.2	14906.8	16641	18905.8	3.800.078	15076.5	40748.7	3.299.554
dTMP	225027	455423	61594.3	34782	29046.5	238049	284928	96988.7	264980	158648
CMP	31148.2	54557.4	12871.5	1.262.195	1.658.922	37656.5	38135.9	23747.9	43023.3	49831.1
UMP	60705.3	46550.1	84070.1	10441.5	17085.8	53864.1	65648.2	40481.1	42487.3	43172.3
cyclic-AMP	56389.9	53079.5	29066	12390.9	1.615.019	49586.4	41712.2	32326.1	43540.3	49390.4
Cellobiose	14699.4	6.745.984	2060.89	0	0	31795	28767.3	59154.6	82549.1	20866.2
trehalose/sucrose	14699.4	6.745.984	2060.89	0	0	31795	28767.3	59154.6	82549.1	20866.2
D-erythrose-4-phosphate	471017	362718	649345	196594	118195	301553	486056	429018	305145	787953
lipoate	127638	145400	103119	13355.6	4542.84	155836	278580	171543	165300	242552
Kynurenine	3.774.348	20160.5	3.001.523	2.264.402	6.490.536	4.530.264	7.069.236	29266.7	24594.7	8.947.603
D-glucarate	4.064.675	1.126.079	2.154.601	1.300.015	1495.21	3.113.495	6.112.082	4.899.665	7.837.522	4.954.731
pantothenate	135632	99973.8	37591.6	4.229.347	3.206.348	89011.7	37615.3	176834	113097	39746.9
cystathionine	3.953.862	3.454.051	19638.7	3.333.628	5.145.422	0	0	3.960.667	2.969.881	8825.06
ribose-phosphate	192384	136582	144047	24168.9	51389.8	148521	113329	97269	261724	57872.2
cytidine	2.833.599	2.782.195	0	7.932.086	2.038.534	15293.5	9.449.535	5.253.837	24424.2	4.493.625
biotin	13798.8	11365.1	2.255.228	1.602.314	3.890.433	23392	1.942.084	1.284.323	1.239.661	1.873.338
deoxyinosine	104678	165071	25573	3.634.762	3.904.222	60023.6	67174.2	59987.4	87105.7	45038.3
acadesine	11955.6	5.199.709	3197.76	0	1.520.462	1.127.023	1.456.488	2.017.127	1.469.861	1.889.888
glucose-6-phosphate	57823	59736.2	32295	15419.8	85949.6	45490.2	63370.3	36186	43774.5	34644.4
glucose-1-phosphate	57823	59736.2	32295	15419.8	85949.6	45490.2	63370.3	36186	43774.5	34644.4
thiamine	1.397.696	0	7.917.191	1.529.643	0	1.684.742	1.682.086	0	1.412.421	2.977.662
CTP	1994.6	2.209.539	1.822.101	1.141.925	1.297.807	3.760.851	5.304.798	9.802.956	4995.5	2.056.296
glutathione disulfide	3172783	3245244	531292	228106	201868	3324394	2503808	2297242	3349934	1382728
NAD+	1195858	1618606	173209	93740.6	8.431.248	1112914	223238	322259	59275.9	62393.4
NADH	68190.3	77825.4	19688.6	2.060.867	0	64555.2	6.606.292	7.882.719	0	2.603.644
NADP+	276722	174610	89540.3	4.187.023	2.811.336	164040	103861	90719.7	104107	65091
xanthosine-5-phosphate	89526.9	44733.1	48280.7	5.061.279	6.539.727	74983.6	22177.5	31803	71231.7	27719.7
Sedoheptoluse bisphosphate	1.435.064	1.240.868	17037.5	8.652.929	22272.6	1.505.867	10993.8	14396.1	8.986.983	4.719.777
riboflavin	72460.9	38298.4	11210.6	1.537.446	2.661.763	64260.4	39714.7	28018.5	60225.3	29612
trans_trans-farnesyl diphosphate	58306	54262.3	6.888.708	1.249.707	1.478.401	83893.2	102757	93693.8	141014	39327.5
S-adenosyl-L-homoCysteine	41441.8	30554.8	9.049.845	4.340.163	3.266.387	41982.9	41063.2	46419.5	65279.8	21516.6
dCDP	1.164.094	0	0	0	0	7.895.123	1.526.474	0	1.058.508	1.738.199
S-adenosyl-L-methionine	53505.7	30967.1	7.175.623	2154.7	3.726.594	7.957.211	15692.4	5.541.314	10603.3	9.163.758
CDP	1.706.234	4.680.534	5.317.721	1.188.121	1.185.578	4.312.579	15635	1.224.218	5.952.867	13875.8
UDP	158195	125819	109837	8.217.294	1.363.664	134677	120650	67993.3	102746	105552
Thiamine pyrophosphate	2.664.773	1055.11	0	0	0	2625.14	1.900.615	4256.42	20553.3	17915
CDP-ethanolamine	71388.2	42983.8	17958.1	0	25262.1	47725.1	69595.9	33246.6	59220.2	45468.6
FMN	55439.9	28880.9	26873.5	0	0	29591.3	22152.1	11846.8	36414.9	33145.7
5-methyl-THF	17782.2	4.039.888	3.636.517	1.199.008	1.548.056	8.137.291	23336.8	4.559.999	78054.5	15718.1
N-Acetyl-L-alanine	97268.4	86299.4	100115	46255.7	56551.6	116956	110124	144303	145924	104454
hydroxyproline	97268.4	86299.4	100115	46255.7	56551.6	116956	110124	144303	145924	104454
malate	22288	15027.9	17920.4	2.703.953	7.322.203	21311.4	44812	28048.9	42723.5	31078.8
hypoxanthine	16975.8	18290	1.831.915	3.073.204	4.637.609	14602.8	3.473.632	4.260.604	12813.5	4.785.098
methylnicotinamide	1.144.932	2.484.876	0	1.119.429	1.439.364	1.444.741	1138.91	1149.64	3.926.888	1.152.931
Imidazoleacetic acid	20472.3	16634	4.411.186	2.393.287	2.699.558	19153.5	9.565.009	9.088.878	40579.6	34517.5
Carbamoyl phosphate	1.066.537	1.189.617	1.490.199	843.364	0	2.434.548	1.104.969	1.526.929	1.749.193	1.827.216
choline	40948.7	19926	8.135.874	1.986.658	1.975.012	19433.8	14071.3	31701.3	56107.7	33486.8
glycerate	0	0	0	19185.3	74010.6	0	0	0	0	0
cytosine	49609.3	26996	51296.5	9.635.603	10309.9	36163.7	56965.2	57761.7	45094.3	87417.8
fumarate	11522.9	10234.4	4.399.008	19120.8	6.782.521	15391.8	8.811.155	21450.2	14353.7	10001.9
Guanidoacetic acid	7.791.443	11513.3	33697.9	8382.12	22057.4	6.300.267	12346.5	21210.1	5302.86	22737.3
sn-glycerol-3-phosphate	90757.1	110393	77379.1	100885	216883	120439	534148	221327	292171	341931
aconitate	123538	78255.8	64919.9	24988.9	15231.8	79547.1	191840	168972	250755	150843
shikimate	2.798.441	4050.8	7.042.354	1.795.754	5.377.074	1.920.396	2.107.987	3722.05	5.497.514	10158.1
allantoate	17883.8	14998.1	34903.5	2581.36	2.986.954	19134.7	16325.3	27554.3	21883.8	24957.2
2-Isopropylmalic acid	5984.09	2892.7	5897.19	2.198.998	2.130.674	1.862.477	5.188.703	4.011.316	1.844.459	2.536.723
glucosamine	22719.1	12170.1	3.426.536	2.313.224	3.493.188	11725.1	17777.8	8.708.288	48831.7	6.836.043
N-acetyl-glutamine	91935.9	45500.8	165404	1.151.727	1.263.242	23422.1	46172	180825	128029	209053
Acetyllysine	31581.2	28493.8	14240.9	11627.2	4.530.354	89886.5	10589.2	163978	29142.1	45949.5
citrate/isocitrate	80446.6	71348.3	58028	15310.5	10204.7	59349.1	150291	123808	210558	150767
isocitrate	80446.6	71348.3	58028	15310.5	10204.7	59349.1	150291	123808	210558	150767
citrate	80446.6	71348.3	58028	15310.5	10204.7	59349.1	150291	123808	210558	150767
2-dehydro-D-gluconate	41813.8	38687.6	15590.9	19415.3	2736.04	51786.9	83559.3	85291	67873.8	41320.2
D-gluconate	33526.6	16952.5	12919.9	1.643.454	2.804.178	27716	22142.5	6294.1	20626	2.577.353
Phenylpropiolic acid	7.449.163	8.801.175	8.973.302	1.737.312	8.804.542	11143.7	11074.6	12158.4	8.433.309	2.295.918
dihydroorotate	8.170.675	11381.8	1.617.594	1.075.318	1.484.358	7.570.928	16296	18263.5	24670.8	12684.7
Pyridoxamine	240666	193207	253801	32021.4	21674.7	179126	255424	347983	322601	368455
Phenyllactic acid	23926.6	19886.4	29490.8	23996.2	21434.6	25183.2	27112.9	22955.8	24832.1	31376.7
Atrolactic acid	23926.6	19886.4	29490.8	23996.2	21434.6	25183.2	27112.9	22955.8	24832.1	31376.7
phenylpyruvate	12949.2	11567.5	21829.5	4414.49	14447.2	9.129.054	8.942.183	14172.1	4.760.651	8.407.685
Indole-3-carboxylic acid	76439.2	15534.8	1.887.824	1.129.412	1.558.583	24396.8	3.866.719	2.116.679	19064.7	5.128.982

## Sheet: Fig 2
Fig 2a
Hct (%)
age	EPB4.2-/- VEHICLE									EPB4.2-/- MITAPIVAT												WT
2	35.1	34.1	35.4	36	36.4	33.7	39.2	42	41.2	33.7	36.4	38.1	37	36.8	38	36.8	38.6	37.5	39.3	38.6	38.2	45.6	46.3	45.1	46.1	46.8	47.4
4	37.2	38.1	37.1	39.3	39.9	36.8	37.9	36.1	36.2	38.4	41.5	40.8	40.7	38	40.7	40.4	41.5	43.5	40.6	41.4	43.3	46	47.3	47.1	46.5	46	46.1
6	37	37.6	34.2	39	37	40.7	34.9	41.1	37.8	39.7	40.4	42.3	42.1	40	40	40	46.4	42.8	43.2	47.3	43.6	44.4	46.4	47.1	45.7	49.6	49.8
Hb (g/dl)
age	EPB4.2-/- VEHICLE									EPB4.2-/- MITAPIVAT												WT
2	11	11	11.1	11.4	11.4	13	12.8	13.6	13.9	11.8	11.6	12	11.6	11.6	11.8	12	12.4	12.4	12.2	11.7	12.6	13.9	13.6	14	13.5	14.6	13.9
4	12.6	13.2	12.9	12.7532	13.1	13.3	14.3	13.7	13.9	12.6	13.6	13.1	13.1	13.1	13.1	12.5	15	15.9	16	16.2	16.4	14.1	13.5	14.1	13.9	16.7
6	12.9	12.8	11.1	12.4413	12.8267	13	13.1	13.9	13.6	13.1	13.7	13.9	12.6	13.2	13.3	12.4	14.6	14	15.1	15.5	15.5	13.2	13.9	14.6	13.2	15.2	14.4
Hb/RDW Ratio
age	EPB4.2-/- VEHICLE									EPB4.2-/- MITAPIVAT												WT
2	0.64	0.614	0.618	0.75	0.713	0.738	0.779			0.681	0.703	0.694	0.68	0.715	0.687	0.672	0.637	0.731				0.916	0.984	0.918	0.947	1.063	1.018
4	0.69	0.739	0.695	0.757	0.8	0.763	0.701			0.749	0.802	0.762	0.736	0.764	0.764	0.681	0.88	0.922	0.982	0.932	1.015	0.969	0.959	0.992	0.986
6	0.753	0.721	0.742	0.751	0.788	0.749				0.799	0.792	0.813	0.888	0.842	0.888	0.916	0.921					0.89	0.955	1.032	0.91	1.079	1.014
Retics (%)
age	EPB4.2-/- VEHICLE									EPB4.2-/- MITAPIVAT												WT
2	9.63	10.45	10	10.66	9.74	10.35	9.1	8.33	8.55	11.93	10.5	11	8.48	7.17	9.13	9.39	8.12	8.35	9.58	8.41	8.69	3.19	3.37	3	2.98
4	12.14	12.4	11	10.8	10.17	9.47	9.24	9.57	9.56	11	8.4	10	8.76	8.34	11.22	10.31	9.41	8.16	8.16	7.34	7.84	2.79	2.84	3.07	2.97
6	10.45	10.75	8	11.89	12.67	9.89	8.06	9.19	12.64	7.8	9.85	7	7.21	8.32	6.97	9.13	7.2	6.64	8.52	6.8	7.63	2.94	3.04	2.77	3
Fig 2b: Metabolomic data
Compound	wt_1	wt_2	wt_3	wt_4	wt_5	wt_6	EPB4.2-/- vehicle 1	EPB4.2-/- vehicle 2	EPB4.2-/- vehicle 3	EPB4.2-/- vehicle 4	EPB4.2-/- Mitapivat 1	EPB4.2-/- Mitapivat 2	EPB4.2-/- Mitapivat 3	EPB4.2-/- Mitapivat 4	EPB4.2-/- Mitapivat 5	EPB4.2-/- Mitapivat 6
Label	0	0	0	0	0	0	1	1	1	1	2	2	2	2	2	2
S-ribosyl-L-homocysteine-nega	149654	74296	62246.8	4.532.336	4.428.534	187408	198151	174424	345814	199834	0	135846	59295.5	122429	88947.3	94526.1
adenosine	133643	125080	54351.5	52400.8	12161.8	72254.5	167332	135703	398478	122252	15388.2	212403	101273	48492.2	82598.7	156067
inosine	7669746	7414054	2129736	1221798	346110	7907470	11400000	11400000	17600000	3363867	3.086.371	23600000	9802515	8692679	13700000	11100000
Diiodothyronine	15270.6	11590.2	1.826.236	1.674.262	1.959.771	12350.6	1.661.365	3.040.131	11726.3	4.648.087	3.132.253	17839.8	9.342.212	26631	11984.4	11686.9
1-Methyladenosine	13351.8	15917.9	2.070.291	0	0	18381.1	4.954.777	12556.6	25748.1	1.595.213	0	16928.8	8.516.934	13444.4	15471	7.459.582
guanosine	20684.4	15743.2	13649.9	7.752.712	12935.9	6.374.729	10673.3	12016.2	27785.3	5.798.791	1.173.411	9.749.368	12430.9	11607.8	1.751.045	18394.2
xanthosine	661008	499650	196687	43566.8	25738.7	390104	516041	293722	789572	359294	0	376246	203568	493324	236995	269899
D-sedoheptulose-1/7-phosphate	3.661.247	5.463.666	2100.86	11561.4	42845.6	2679.26	15165.8	3.120.337	1.354.684	6515.76	0	5.208.125	7343.81	2.918.264	3.723.561	6.782.827
7-methylguanosine	7.303.475	3.710.136	4.019.445	1.506.794	0	18601.5	11595	2.802.224	17175.3	4.882.996	0	27055.2	11762	40424.2	4.783.164	15712.8
N-acetyl-glucosamine-1/6-phosphate	34543.9	31006.1	6.944.487	39333.8	6.358.769	37346.4	51849.5	4.278.211	53783.1	17960.8	32501.3	33768.4	38179	11729.4	23791.6	48819.9
N-acetyl-glucosamine	34543.9	31006.1	6.944.487	39333.8	6.358.769	37346.4	51849.5	4.278.211	53783.1	17960.8	32501.3	33768.4	38179	11729.4	23791.6	48819.9
dCMP	24795.9	27131.4	18502.6	1.553.523	1.283.166	36286.9	47499.9	22052	53210.2	50998.8	0	76813	53113.6	95302.5	69908.6	63217.2
glutathione	25051.5	35969.3	7.681.642	8.964.175	1.095.208	20133.5	185337	59046.7	69265.2	174522	0	11066.1	26841.6	27784.6	34940	27028.2
dUMP	15312.2	17341.2	15545.2	7.533.959	11438.4	18046.1	39019.6	33684	27466.1	37510	0	27876.7	29183.2	42309	26753.5	25615.1
Geranyl-PP	22006.8	21356.7	14864.2	14906.8	16641	18905.8	3.800.078	15076.5	40748.7	3.299.554	8.606.545	29297.9	24548.4	13989.2	21568.3	23221.5
dTMP	225027	455423	61594.3	34782	29046.5	238049	284928	96988.7	264980	158648	0	210789	104532	187889	235228	230380
CMP	31148.2	54557.4	12871.5	1.262.195	1.658.922	37656.5	38135.9	23747.9	43023.3	49831.1	0	37751.7	15746.4	36953.9	29440.3	32646.4
UMP	60705.3	46550.1	84070.1	10441.5	17085.8	53864.1	65648.2	40481.1	42487.3	43172.3	0	56960	38855.1	62404.1	48416.6	43800
cyclic-AMP	56389.9	53079.5	29066	12390.9	1.615.019	49586.4	41712.2	32326.1	43540.3	49390.4	0	52545.3	33694.8	53404.3	38362.2	46988.7
Cellobiose	14699.4	6.745.984	2060.89	0	0	31795	28767.3	59154.6	82549.1	20866.2	0	4.275.804	9.589.673	1.960.938	3.777.927	5133.57
trehalose/sucrose	14699.4	6.745.984	2060.89	0	0	31795	28767.3	59154.6	82549.1	20866.2	0	4.275.804	9.589.673	1.960.938	3.777.927	5133.57
D-erythrose-4-phosphate	471017	362718	649345	196594	118195	301553	486056	429018	305145	787953	1.893.443	324710	303101	725974	421051	333442
lipoate	127638	145400	103119	13355.6	4542.84	155836	278580	171543	165300	242552	1.777.678	127636	133662	193030	145198	115907
Kynurenine	3.774.348	20160.5	3.001.523	2.264.402	6.490.536	4.530.264	7.069.236	29266.7	24594.7	8.947.603	2117.97	20391.1	13964.1	17684.7	10737.2	12181.9
D-glucarate	4.064.675	1.126.079	2.154.601	1.300.015	1495.21	3.113.495	6.112.082	4.899.665	7.837.522	4.954.731	1.371.013	4.018.678	5.120.225	10867.8	6.906.827	1.255.716
pantothenate	135632	99973.8	37591.6	4.229.347	3.206.348	89011.7	37615.3	176834	113097	39746.9	1.072.089	101484	74482.9	103260	38149.4	85123.7
cystathionine	3.953.862	3.454.051	19638.7	3.333.628	5.145.422	0	0	3.960.667	2.969.881	8825.06	0	4.143.841	2.580.715	6.955.247	3.296.034	0
ribose-phosphate	192384	136582	144047	24168.9	51389.8	148521	113329	97269	261724	57872.2	0	183742	196964	154121	122462	148954
cytidine	2.833.599	2.782.195	0	7.932.086	2.038.534	15293.5	9.449.535	5.253.837	24424.2	4.493.625	0	13936.1	8.610.588	4.135.739	5.932.082	31087.3
biotin	13798.8	11365.1	2.255.228	1.602.314	3.890.433	23392	1.942.084	1.284.323	1.239.661	1.873.338	1.171.256	4.234.635	3.567.926	2.952.944	1.623.461	7.651.086
deoxyinosine	104678	165071	25573	3.634.762	3.904.222	60023.6	67174.2	59987.4	87105.7	45038.3	0	189793	75170	221398	117719	97649.3
acadesine	11955.6	5.199.709	3197.76	0	1.520.462	1.127.023	1.456.488	2.017.127	1.469.861	1.889.888	0	1.423.681	1.315.351	3.739.876	2797.53	1.365.657
glucose-6-phosphate	57823	59736.2	32295	15419.8	85949.6	45490.2	63370.3	36186	43774.5	34644.4	5.434.651	43188.4	58733.1	66170.9	41342.1	40580.1
glucose-1-phosphate	57823	59736.2	32295	15419.8	85949.6	45490.2	63370.3	36186	43774.5	34644.4	5.434.651	43188.4	58733.1	66170.9	41342.1	40580.1
thiamine	1.397.696	0	7.917.191	1.529.643	0	1.684.742	1.682.086	0	1.412.421	2.977.662	0	8.580.849	23597.2	1.676.471	7.948.341	1.501.929
CTP	1994.6	2.209.539	1.822.101	1.141.925	1.297.807	3.760.851	5.304.798	9.802.956	4995.5	2.056.296	0	2386.14	5.734.824	2.678.125	4.401.479	4972.65
glutathione disulfide	3172783	3245244	531292	228106	201868	3324394	2503808	2297242	3349934	1382728	0	4325634	1793752	2272002	2800202	2489754
NAD+	1195858	1618606	173209	93740.6	8.431.248	1112914	223238	322259	59275.9	62393.4	958.543	648460	322940	384395	1143828	1598182
NADH	68190.3	77825.4	19688.6	2.060.867	0	64555.2	6.606.292	7.882.719	0	2.603.644	0	36676.9	14494.5	44154.2	74834.2	81403.3
NADP+	276722	174610	89540.3	4.187.023	2.811.336	164040	103861	90719.7	104107	65091	0	226186	160078	155560	176740	200296
xanthosine-5-phosphate	89526.9	44733.1	48280.7	5.061.279	6.539.727	74983.6	22177.5	31803	71231.7	27719.7	0	32310.3	21912	50272.2	30318.4	29725.7
Sedoheptoluse bisphosphate	1.435.064	1.240.868	17037.5	8.652.929	22272.6	1.505.867	10993.8	14396.1	8.986.983	4.719.777	560.184	2.863.844	1.840.323	8.326.665	12099.7	1.177.708
riboflavin	72460.9	38298.4	11210.6	1.537.446	2.661.763	64260.4	39714.7	28018.5	60225.3	29612	0	70161.6	46723	60136.6	55455.2	49032.4
trans_trans-farnesyl diphosphate	58306	54262.3	6.888.708	1.249.707	1.478.401	83893.2	102757	93693.8	141014	39327.5	0	55869.4	62167.4	40296.4	41911.6	59062
S-adenosyl-L-homoCysteine	41441.8	30554.8	9.049.845	4.340.163	3.266.387	41982.9	41063.2	46419.5	65279.8	21516.6	0	51000.8	26428.8	34366.2	25574.3	39371.5
dCDP	1.164.094	0	0	0	0	7.895.123	1.526.474	0	1.058.508	1.738.199	0	2.260.734	1.365.885	5.258.732	1.926.432	3.777.969
S-adenosyl-L-methionine	53505.7	30967.1	7.175.623	2154.7	3.726.594	7.957.211	15692.4	5.541.314	10603.3	9.163.758	0	30215.1	8.026.984	44217.3	19651.4	17890
CDP	1.706.234	4.680.534	5.317.721	1.188.121	1.185.578	4.312.579	15635	1.224.218	5.952.867	13875.8	0	8.018.666	13767.1	23946.7	8049.95	12911.8
UDP	158195	125819	109837	8.217.294	1.363.664	134677	120650	67993.3	102746	105552	0	116073	109570	188177	158292	126179
Thiamine pyrophosphate	2.664.773	1055.11	0	0	0	2625.14	1.900.615	4256.42	20553.3	17915	9.507.451	1.781.366	0	3798.87	1.354.952	0
CDP-ethanolamine	71388.2	42983.8	17958.1	0	25262.1	47725.1	69595.9	33246.6	59220.2	45468.6	0	61260.9	47068.7	88700.5	49593.9	56550.1
FMN	55439.9	28880.9	26873.5	0	0	29591.3	22152.1	11846.8	36414.9	33145.7	1.353.642	47302	19770.3	76013.5	34595.4	28365.5
5-methyl-THF	17782.2	4.039.888	3.636.517	1.199.008	1.548.056	8.137.291	23336.8	4.559.999	78054.5	15718.1	0	38033.2	20897.9	42042.3	5.954.223	12707.6
N-Acetyl-L-alanine	97268.4	86299.4	100115	46255.7	56551.6	116956	110124	144303	145924	104454	39707.6	143606	80614.5	164812	115584	113700
hydroxyproline	97268.4	86299.4	100115	46255.7	56551.6	116956	110124	144303	145924	104454	39707.6	143606	80614.5	164812	115584	113700
malate	22288	15027.9	17920.4	2.703.953	7.322.203	21311.4	44812	28048.9	42723.5	31078.8	6.893.101	41773.3	29522	57222	33850.9	23941.8
hypoxanthine	16975.8	18290	1.831.915	3.073.204	4.637.609	14602.8	3.473.632	4.260.604	12813.5	4.785.098	5.759.822	10593.6	11563.5	14521	12454.9	7.796.018
methylnicotinamide	1.144.932	2.484.876	0	1.119.429	1.439.364	1.444.741	1138.91	1149.64	3.926.888	1.152.931	7.751.465	6.775.209	1.066.077	5.884.079	1.308.606	1.343.416
Imidazoleacetic acid	20472.3	16634	4.411.186	2.393.287	2.699.558	19153.5	9.565.009	9.088.878	40579.6	34517.5	7.677.802	45224.2	47219.9	40835.7	35325.4	33610.5
Carbamoyl phosphate	1.066.537	1.189.617	1.490.199	843.364	0	2.434.548	1.104.969	1.526.929	1.749.193	1.827.216	0	3.108.389	1.320.526	4.841.113	1.098.246	5.182.219
choline	40948.7	19926	8.135.874	1.986.658	1.975.012	19433.8	14071.3	31701.3	56107.7	33486.8	0	45195.9	21013	43947.5	19198.1	31690.1
glycerate	0	0	0	19185.3	74010.6	0	0	0	0	0	97228.7	0	0	1618.18	0	0
cytosine	49609.3	26996	51296.5	9.635.603	10309.9	36163.7	56965.2	57761.7	45094.3	87417.8	3.429.602	60733.6	55173.9	77704.8	80297.8	65182.2
fumarate	11522.9	10234.4	4.399.008	19120.8	6.782.521	15391.8	8.811.155	21450.2	14353.7	10001.9	7.804.039	9.606.073	9.887.777	22974.5	27154.1	12035.6
Guanidoacetic acid	7.791.443	11513.3	33697.9	8382.12	22057.4	6.300.267	12346.5	21210.1	5302.86	22737.3	8762.57	11794.5	7979.15	10788.8	16429.2	9.381.298
sn-glycerol-3-phosphate	90757.1	110393	77379.1	100885	216883	120439	534148	221327	292171	341931	4.778.146	226062	219122	379101	287445	166031
aconitate	123538	78255.8	64919.9	24988.9	15231.8	79547.1	191840	168972	250755	150843	1305.54	192366	127062	187336	119025	122108
shikimate	2.798.441	4050.8	7.042.354	1.795.754	5.377.074	1.920.396	2.107.987	3722.05	5.497.514	10158.1	1.672.004	4.440.139	4.213.871	9923.51	2.518.877	2.975.551
allantoate	17883.8	14998.1	34903.5	2581.36	2.986.954	19134.7	16325.3	27554.3	21883.8	24957.2	0	21094.2	34211.6	21397.4	31432.2	32538.4
2-Isopropylmalic acid	5984.09	2892.7	5897.19	2.198.998	2.130.674	1.862.477	5.188.703	4.011.316	1.844.459	2.536.723	1.574.625	5.072.358	1.935.692	4.695.839	1768.89	7.932.385
glucosamine	22719.1	12170.1	3.426.536	2.313.224	3.493.188	11725.1	17777.8	8.708.288	48831.7	6.836.043	1.063.808	67088	17725.1	53075.2	16792	27370.7
N-acetyl-glutamine	91935.9	45500.8	165404	1.151.727	1.263.242	23422.1	46172	180825	128029	209053	0	163169	213672	214714	185563	24252
Acetyllysine	31581.2	28493.8	14240.9	11627.2	4.530.354	89886.5	10589.2	163978	29142.1	45949.5	2.844.797	21799.3	36352.2	4111.51	50424.9	49928.1
citrate/isocitrate	80446.6	71348.3	58028	15310.5	10204.7	59349.1	150291	123808	210558	150767	2.355.676	123691	97447.6	167342	90631.8	101844
isocitrate	80446.6	71348.3	58028	15310.5	10204.7	59349.1	150291	123808	210558	150767	2.355.676	123691	97447.6	167342	90631.8	101844
citrate	80446.6	71348.3	58028	15310.5	10204.7	59349.1	150291	123808	210558	150767	2.355.676	123691	97447.6	167342	90631.8	101844
2-dehydro-D-gluconate	41813.8	38687.6	15590.9	19415.3	2736.04	51786.9	83559.3	85291	67873.8	41320.2	1.444.437	97783.7	63856.2	104846	71712.8	62125.9
D-gluconate	33526.6	16952.5	12919.9	1.643.454	2.804.178	27716	22142.5	6294.1	20626	2.577.353	2.002.768	33969	23799.4	10516.6	13120.8	25872.6
Phenylpropiolic acid	7.449.163	8.801.175	8.973.302	1.737.312	8.804.542	11143.7	11074.6	12158.4	8.433.309	2.295.918	10817.8	1.440.704	10539.3	11029.1	2.972.251	4.951.099
dihydroorotate	8.170.675	11381.8	1.617.594	1.075.318	1.484.358	7.570.928	16296	18263.5	24670.8	12684.7	9.916.127	3.986.144	4.865.652	2.755.717	3.447.214	4.291.282
Pyridoxamine	240666	193207	253801	32021.4	21674.7	179126	255424	347983	322601	368455	1.908.142	247171	267702	280260	257409	258479
Phenyllactic acid	23926.6	19886.4	29490.8	23996.2	21434.6	25183.2	27112.9	22955.8	24832.1	31376.7	15644.4	31124.2	32827.1	27364.5	23340.2	3.481.886
Atrolactic acid	23926.6	19886.4	29490.8	23996.2	21434.6	25183.2	27112.9	22955.8	24832.1	31376.7	15644.4	31124.2	32827.1	27364.5	23340.2	3.481.886
phenylpyruvate	12949.2	11567.5	21829.5	4414.49	14447.2	9.129.054	8.942.183	14172.1	4.760.651	8.407.685	8333.21	16969.7	9.868.732	15316.2	6.636.146	7.908.539
Indole-3-carboxylic acid	76439.2	15534.8	1.887.824	1.129.412	1.558.583	24396.8	3.866.719	2.116.679	19064.7	5.128.982	2.253.736	10611.5	4.116.174	11862.5	4.140.674	9.369.935
Fig. 2c				Fig 2d
EPO (pg/ml)				Total Bilirubin (mg/dL)				LDH (U/L)
WT	4.2-/- Vehicle	4.2-/- Mitapivat		WT	4.2-/- Vehicle	4.2-/- Mitapivat		WT	4.2-/- Vehicle	4.2-/- Mitapivat
139.4	1399	611.4		1.8	4	2.9		410	680	520
83.29	716.5	431.4		1.5	5	2		384	622	480
232.8	1097	480.5		1.2	4	2.4		390	700	490
99.64	1002	522.6		1.6	4	2		366	650	502
179.1	1336	370.7		1.28	4.2	1.6		430	600	498
270.2	679.1	520.2

## Sheet: Fig 3
Fig 3a
Lysed RBCs (%)
wt	EPB4.2-/- vehicle	EPB4.2-/- Mitapivat
16.4224	71.1523	61.6887
21.3043	67.7184	63.511
24.2884	72.2188	62.0444
		66.1269
Fig 3b
Annexin V+ RBCs
wt	EPB4.2-/- vehicle	EPB4.2-/- Mitapivat
0.9	1.9	0.96
0.65	2.61	1.76
0.95	2.77	1.38
0.81	2.27	1.79
0.99	2.45	1.33
0.91	2.73	1.99
0.97	2.55	1.08
0.9	2.35	1.2
0.9	2.03	1.28
0.9	2.32	1.3
0.44	2.47	1.39
0.39
0.53
0.42
0.29
0.9
0.7
0.97
0.99
Fig 3c
Plasmatic erythroid vesicles (Fold of WT)
wt	EPB4.2-/- vehicle	EPB4.2-/- Mitapivat
1	12.4776	6.02782
1	4.84593	4.82097
1	10.5207	5.35521
0.791209	8.12197	4.41711
1.20879	4.17917	2.37458
	4.08075
Fig 3d
In vitro Erythroid vesicles			Band 3 (DU)						Prx-2 (DU)
(Fold of vehicle)	EPB4.2-/- Mitapivat		wt	wt Mitapivat	EPB4.2-/- vehicle	EPB4.2-/- Mitapivat			wt	wt Mitapivat	EPB4.2-/- vehicle	EPB4.2-/- Mitapivat
1	0.941365		0.03	0.02	3	2			0	0	2.6	1.4
1	0.916206		0.04	0.04	3.8	2.1			0	0	2.4	1.5
1	0.77527		0.08	0.02	4.1	2			0	0	2.7	1.2
1	0.610924				3.6	2.4					2.8	1.3
1	0.94557				4
1	0.873477

## Sheet: Fig 4
Fig 4b
% Ter-119+ Macrophages				CD80 Expression MFI
4.2-/- vehicle	4.2-/- +Mitapivat			4.2-/-	4.2-/- +Mitapivat
43.9	41.7			4421	3452
52.4	33.1			5367	3645
40.3	37.5			3937	3240
62	28.7			4367	3190
63	18.7			3978	3400
60	32			4320	3028
62	31.2			4102	3274
49.1	43.7			4139	3507
43.9	31.2			3920	3482
29.4	39.1			3191	3155

## Sheet: Fig 5
Fig 5b	Liver Iron Score				Fig 5c	Liver Iron Content
WT	4.2-/- Vehicle	4.2-/- Mitapivat			WT	4.2-/- Vehicle	4.2-/- Mitapivat
0	2	1			60.9711	103.534	61.1538
0	2	1			58.7188	73.15	72.9672
1	2	1			60.2211	80.7067	68.4989
1	3	1				94.3922	50.1829
						83.2076	60.58
							49.1
							65.6731

## Sheet: Fig 6
Fig 6 b	Hb
time (months)	EPB 4.2-/- SPLEENX Vehicle						EPB 4.2-/- Vehicle							EPB 4.2-/- Mitapivat
0	11.4	11.6	11.6				11	11	11.1	11.4	11.4			11.4	11.7	12.1	11.6	11.8	11.6	12
1	13.6	13.7	14.4	14.1	14.7	14.1	12.6	13.2	12.9			11.6	11.9	13.1	13.1	13.1	12.5
2	14.1	13.7	13.5	14.5	14.2	14.4	11.9	12.8	14.2	12.4413	12.8267	12.9	12.8	14.4	12.8	13.7	13.5	12.6	13.6	13.1
4	13.9	13	13.1	12.6	13.7	13.3	12.4	12.2	11.9	13.1	12.4	12.1	11.8	13	12.6	14.1	14.9	13.1	13.7	13.9
Fig 6 b	Retics
time (months)	EPB 4.2-/- SPLEENX Vehicle						EPB 4.2-/- Vehicle					EPB 4.2-/-Mitapivat
0	12.05	12.13	11.88				9.63	10.45	10.83	10.66	9.74	8.48	7.17	9.13	9.39	11.93	10.5	11.6
1	4.36	4.73	4.47	4.16	4.23	3.89	12.14	12.4	11.53			8.76	8.34	11.22	10.31
4	5.3	4.9	4.37	3.91	4.8	5.18	9.09	9.65	7.84	10.74	12.79	7.29	5.46	8.36	5.76	8.89	9.65	9.35
Fig 6 c	LDH (U/L)			Fig 6 c	Tbil (mg/dL)
4.2-/-	4.2-/- mitapivat	4.2-/- SpleenX vehicle		4.2-/-	4.2-/- mitapivat	4.2-/- SpleenX vehicle
700	500	480		4.5	2.8	1.9
820	450	500		5	2	2
648	480	470		4.2	2.6	2.4
759	520	510		3.8	2	2
Fig 6 d
wt	4.2-/-	4.2-/- mitapivat	4.2-/- SpleenX vehicle	4.2-/- SpleenX mitapivat
0.934	0.578	0.832	0.692	0.769
0.993	0.659	0.705	0.67	0.763
0.993	0.606	0.756	0.668	0.817
0.967	0.676	0.722	0.606	0.741
0.993	0.685	0.715	0.737	0.737
0.953	0.647	0.682	0.707	0.746
0.881283	0.659	0.842432
0.923699	0.686	0.809768
1.01302	0.720131	0.895433
1.0711	0.735105	0.895392
1.02122	0.665961	0.785158
	0.706737	0.742535
	0.746511	0.772407
	0.678844	0.817215
		0.808274
Fig 6 e
wt	4.2-/-	4.2-/- mitapivat	4.2-/- SpleenX vehicle	4.2-/- SpleenX mitapivat
0.18	0.58	0.58	2.19	1.11
0.23	0.65	0.82	2.11	1.53
0.27	0.95	0.71	1.8	1.34
0.27	1.47	0.42	2.26	1.41
0.49	1.24		1.88
0.4	1.76
	1.65

## Sheet: Fig 1S
SALVIATI
time (min)	wt (nmol pyruvate)
0	0	0	0	0	0	0	0	0	0	0	0	0
5	6.03	2.23	6.83	7.5	7.41	9.4	3.55	5.69	9.5	6.5	8.01	5.99
10	7.5	6.88	10.06	11.85	14.25	12.4	9.11	10.19	14.06	8.12	10.3	9.8
15	9.15	9.68	14.37	12.65	18.05	15.1	15.92	12.73	17.37	11.94	16.61	11.09
20	11.2	11.82	19.23	15.2	20.46	20.15	21.39	15.5	21.13	15.67	18.72	15.51
25	13.3	14.08	22.72	17.9	21.85	24.06	21.9	19.77	19.72	21.73	23.3	19.97
30	16.95	19.22	26.6	24.47	28.31	30.64	27.14	22.54	26.6	24.89	28.85	22.64
35	20.9	25.36	33.85	32.34	32.11	38.65	31.21	28.05	30.78	28.08	32.54	24.82
40	23.25	28.59	34.69	37.52	38	39.7	36.51	31.65	34.69	31.84	39.81	30.29
45	29.4	35.53	39.56	41.84	42.45	45.05	41.15	35.46	39.56	34.95	44.04	33.99
50	31.1	39.22	43.7	46.35	46.85	54.7	45.17	40.8	43.7	40.09	48.32	38.57
55	33.95	42.9	48.11	53.25	51.11	58.42	49.65	45	48.11	43.98	52.65	42.13
60	40.05	47.84	53.39	56.05	56.58	63.55	55.22	46.2	53.39	49.07	58.41	47.32
time (min)	4.2-/- (nmol pyruvate)
0	0	0	0	0	0	0	0	0	0	0	0	0
5	8.74	5.17	7.6	8.99	10.35	5.11	12.42	11.88	11.37	7.5	1.67	4.3
10	12.48	8.09	10.53	11.74	22.89	11.16	8.21	21.74	12.2	15.1	7.14	11.77
15	17.06	10.94	14.24	14.67	26.28	19.85	12.26	20.65	23.9	18.32	10.14	12
20	19.49	11.67	16.89	20.77	32.74	20.58	17.22	25.16	26.07	23.52	18.14	19.55
25	22.69	20.54	23.51	29.52	36.27	24.64	19.59	27.41	31.81	30.55	18.4	23.94
30	27.59	27.05	25.95	36.98	41.4	29.11	24.05	32.91	34.18	38.32	23.05	24.44
35	31.58	31.84	33.33	40.14	44.71	30.21	27.53	34.84	41.64	42.75	26.56	26.51
40	35.8	36.51	40.39	50.8	49.53	39.96	31.84	37.69	46.18	55.23	31.01	29.61
45	40.32	44.38	48.07	58.59	55.73	46.9	36.93	40.18	50.82	62.51	36.32	32.03
50	44.89	46.01	55.02	62.69	60.13	54.49	40.49	42.94	52.69	75.08	41.81	34.96
55	48.53	47.76	61.48	64.25	64.16	62.19	45.41	46.97	55.74	85.41	46.9	39.3
60	58.01	56.95	68.02	67.75	69.9	63.48	50.68	53.46	58.81	88.5	52.98	46.08

## Sheet: Fig 2S
Detailed data of the metabolomic analysis in fig 1c and fig 2b

## Sheet: Fig 3S
Fig3SA	Hb			Retics				Hb/RDW-cv ratio
WT	4.2-/- Vehicle	4.2-/- Mitapivat		WT	4.2-/- Vehicle	4.2-/- Mitapivat		WT	4.2-/- Vehicle	4.2-/- Mitapivat
14.1	10.7	13.9		4.2	9.4	8.1		0.934	0.578	0.832
14.7	11.8	12.2		3.7	10.6	8.5		0.993	0.659	0.705
14.1	11.4	13		3.1	9.5	7.6		0.993	0.606	0.756
14.7	12.3	12.7		3.1	11.15	6.66		0.967	0.676	0.722
14.1	12.1	13.8		3.29	10.19	8.58		0.993	0.685	0.715
13.4	11.8	13.1		2.84	9.27	8.26		0.953	0.647	0.682
13.7	12.3	13		1.8	11.24	7.29		0.881283	0.659	0.842432
14.8	12.7	12.6		2.14	9.09	5.46		0.923699	0.686	0.809768
15.5	12.4	14.1		2.8	9.65	8.36		1.01302	0.720131	0.895433
14.5	12.2	14.9		2.65	7.84	5.76		1.0711	0.735105	0.895392
14.1	11.9	13		1.84	10.57	7.2		1.02122	0.665961	0.785158
	12.4	12.8		1.88	9.91	6.64			0.706737	0.742535
	13.1	13.3			7.04	8.52			0.746511	0.772407
	11.7	14.1			11.1	6.8			0.678844	0.817215
		13.6				7.63				0.808274
Fig3SB	Hb			Retics				Hb/RDW-cv ratio
WT	4.2-/- Vehicle	4.2-/- Mitapivat		WT	4.2-/- Vehicle	4.2-/- Mitapivat		WT	4.2-/- Vehicle	4.2-/- Mitapivat
15.9	11.6	12.8		4.29	8.72	8.89		0.857	0.629	0.793
14.6	11.8	13.9		3.12	9.84	8.88		0.916	0.684	0.795
15	11.1	12.1		3.37	12.26	8.74		1.014	0.628	0.741
14.8	11.9	13.4		3.54	11.29	9.16		1.007	0.687	0.756
14.5	11.4	13		1.31	13.57	8.96			0.68	0.852
14	11	13		1.6	12.31	11.01			0.604	0.702
13.9	10.4	11.9		0.8	12.06	10.18			0.637	0.772
14.3	11.9	12.9		2.72	13.99	7.86			0.65	0.757
15.5	11.2	12.3		2.66	11.24	8.8			0.667	0.734
15.1	12.5	12.845		3.12	10.99	6.91			0.604	0.682
14.8	12.6	12.9551			13.87	7.19			0.638	0.752
14.8	11.8	12.2945			15.15	8.41			0.624	0.716
14.6	11.6				9.09				0.68
14.7	10.9				9.65				0.663
14.1	12.4				9.09				0.629
14.2	12.2				9.65				0.588
14.7	11.9				15.48				0.688
	11.7				9.92				0.633
	12.2				11.94				0.74
	11.7				10.01				0.737
	10.5				8.68				0.631
	11				8.98				0.674
	11.3								0.63
	12.4
Fig 3Sc	ATP
4.2-/- Vehicle	4.2-/- Mitapivat
23.9747	28.59
21.6026	30.9073
21.4424	33.661

[truncated: 6 more sheets: Fig 4S, Fig 5S, Fig 7S, Fig 8S, Fig 9S, Fig 10S]
